# Supplementary material for: Structural basis for therapeutic inhibition of influenza A polymerase PB2 subunit
Source: Sci Rep. 2017 Aug 24;7:9385. doi: 10.1038/s41598-017-09538-x (PMC5571044; doi:10.1038/s41598-017-09538-x)
Supplement: Supplementary file 2 — PB2 primer sequences [file 41598_2017_9538_MOESM2_ESM.xlsx]

## Sheet: Sheet1
Primers for cloning of the templates used in high-throughput cloning
115 A-PB2-FL-pTrcFP+ATG	cgattaaataaggaggaataaaccatggaacgtattaaggaattacg
116 A-PB2-FL-pTrcRP no stop	GATGATGATGATGATGGTCGACGTTAATGGCCATACGGATAC
174 A-PB2 M483_end Q5SDM FP	GTCGACCATCATCATCATC
175 A-PB2 M483_end Q5SDM RP	CATCTTGCTCACACGAATG
178 A-PB2 S741_end Q5SDM RP	GCTATCGCGCTTACGCTT
primers for high-throughput cloning
Sequence Name	Sequence
A1-FP-003	CGT ATT AAG GAA TTA CGC AAC CTG ATG
A2-FP-012	AGT CAG AGC CGC ACC C
A3-FP-021	ACC AAG ACC ACC GTG GAT C
A4-FP-034	TAT ACC AGC GGC CGC C
A5-FP-040	GAA AAG AAT CCG AGT CTG CGC
A6-FP-044	AGT CTG CGC ATG AAG TGG ATG
A7-FP-054	AAG TAC CCG ATC ACC GCC
A8-FP-060	GAC AAA CGC ATC ACC GAG ATG
A9-FP-067	GTG CCT GAA CGT AAC GAA CAG
A10-FP-070	CGT AAC GAA CAG GGC CAA AC
A11-FP-073	CAG GGC CAA ACC CTG TG
A12-FP-076	ACC CTG TGG AGT AAG ATG AGT G
B1-FP-085	GGC AGT GAT CGT GTG ATG G
B2-FP-088	CGT GTG ATG GTT AGC CCT C
B3-FP-101	CGC AAC GGT CCT GTG AC
B4-FP-108	ACC GTT CAC TAC CCT AAA GTG TAC
B5-FP-116	AAA ACA TAT TTC GAC AAA GTG GAG CG
B6-FP-130	TTT GGC CCG GTG CAC TTC
B7-FP-138	CAG GTT AAG ATT CGC CGC C
B8-FP-143	CGC CGC GTG GAC ATC AA
B9-FP-152	GCA GAT CTG AGC GCC AAA G
B10-FP-158	GAG GCG CAG GAT GTG ATC A
B11-FP-170	AAC GAG GTG GGC GCC
B12-FP-176	ATC CTG ACC AGT GAG AGC C
C1-FP-196	TGC AAG ATC AGC CCG CTG
C2-FP-198	ATC AGC CCG CTG ATG GTG
C3-FP-209	CGT GAG CTG GTG CGT AAG
C4-FP-211	CTG GTG CGT AAG ACC CGT
C5-FP-215	ACC CGT TTC CTG CCT GTG
C6-FP-217	TTC CTG CCT GTG GCC G
C7-FP-219	CCT GTG GCC GGT GGC
C8-FP-222	GGT GGC ACC AGC AGC
C9-FP-225	AGC AGC GTT TAC ATC GAA GTG C
C10-FP-230	GAA GTG CTG CAT CTG ACC CA
C11-FP-232	CTG CAT CTG ACC CAG GGT
C12-FP-234	CTG ACC CAG GGT ACC TGT
D1-FP-236	CAG GGT ACC TGT TGG GAG C
D2-FP-241	GAG CAG ATG TAT ACA CCT GGT GG
D3-FP-247	GGT GGT GAA GTG CGC AAC
D4-FP-249	GAA GTG CGC AAC GAT GAC G
D5-FP-251	CGC AAC GAT GAC GTG GAC
D6-FP-257	CAG AGC CTG ATC ATC GCA G
D7-FP-262	GCA GCC CGT AAC ATT GTT CG
D8-FP-266	ATT GTT CGT CGC GCC G
D9-FP-268	CGT CGC GCC GCA GTG
D10-FP-275	GAT CCT CTG GCC AGC TTA CT
D11-FP-277	CTG GCC AGC TTA CTG GAG A
D12-FP-288	CTG ATC GGC GGT ACC CG
E1-FP-290	GGC GGT ACC CGC ATG
E2-FP-292	ACC CGC ATG GTG GAC ATC
E3-FP-301	AAC CCG ACC GAG GAG C
E4-FP-305	GAG CAG GCC GTT GAT ATC TGT
E5-FP-309	GAT ATC TGT AAA GCC GCC ATG G
E6-FP-318	CGT ATC AGT AGC AGC TTC AGC
F1-RP-001	CAT GGT TTA TTC CTC CTT ATT TAA TCG ATA CAT TAA TAT ATA CC
primers for PB2long-His-Avi-construct
187 A-PB2-241-741-His Avi FP	ccagaagatcgagtggcacgagTGAGTTTAAACGGTCTCC
188 A-PB2-241-741-His Avi RP	gcctcgaagatgtcgttcaggccATGATGATGATGATGATGGTC
primers for N510T mutation
289 A-PB2 N510T FP	CAGCGTGGCAcCGTTCTGCTG
290 A-PB2 N510T RP	GTCACGAACGCGCAGAAAG
